# Supplementary material for: PCR Conditions for the Detection of Molecular Markers Associated with Blackleg (Leptosphaeria spp.) Resistance in Rapeseed (Brassica napus L.)
Source: Int J Mol Sci. 2026 Jul 9;27(14):6146. doi: 10.3390/ijms27146146 (PMC13409820; doi:10.3390/ijms27146146)
Supplement: Supplementary file 1 [file ijms-27-06146-s001.zip]

Archive with 1 entries (1 files):
- ijms-4375306-supplementary.pdf
